# Supplementary material for: The effects of zinc sulfate on mycelial enzyme activity and metabolites of Pholiota adiposa
Source: PLoS One. 2023 Dec 21;18(12):e0295573. doi: 10.1371/journal.pone.0295573 (PMC10735028; doi:10.1371/journal.pone.0295573)
Supplement: S1 Data — (ZIP) [file pone.0295573.s001.zip]

Archive with 3 entries (2 files):
- Enzyme activity data/Enzyme activity data.sav
- Enzyme activity data/Enzyme activity data1.xlsx
- Enzyme activity data/
