# Supplementary material for: The effects of zinc sulfate on mycelial enzyme activity and metabolites of Pholiota adiposa
Source: PLoS One. 2023 Dec 21;18(12):e0295573. doi: 10.1371/journal.pone.0295573 (PMC10735028; doi:10.1371/journal.pone.0295573)
Supplement: S1 Data — (ZIP) [file pone.0295573.s001.zip › Enzyme activity data/Enzyme activity data1.xlsx]

## Sheet: Sheet1
name	Zn2+(0)-1	Zn2+(0)-2	Zn2+(0)-3	Zn2+(200)-1	Zn2+(200)-2	Zn2+(200)-3	Zn2+(400)-1	Zn2+(400)-2	Zn2+(400)-3	Zn2+(800)-1	Zn2+(800)-2	Zn2+(800)-3
Amylase	1315	1269.95	1375.07	1521.47	1577.78	1510.21	1194.87	1243.67	1183.61	1097.27	1101.02	1108.53
Laccase	78.5691	78.3781	80.4795	88.3121	86.4017	86.9748	74.1752	72.0738	70.9276	67.6799	67.8709	68.062
Cellulase	37.1159	40.1017	35.4097	47.7796	50.9788	45.2203	32.6371	30.5043	29.8645	28.1583	28.7981	30.2911
CAT	24.1365	23.9142	23.3215	22.5064	22.8769	23.5438	20.58	19.7649	20.8022	17.0234	16.2083	16.8752
POD	46.7574	48.1406	42.2621	54.0191	58.5144	55.4022	61.9723	61.2807	59.8975	75.4582	69.5797	74.075
SOD	79.1164	76.3885	79.8439	73.6605	70.5688	75.2973	70.5688	67.4771	70.205	60.3844	59.1113	58.7476
