# Supplementary material for: The effects of zinc sulfate on mycelial enzyme activity and metabolites of Pholiota adiposa
Source: PLoS One. 2023 Dec 21;18(12):e0295573. doi: 10.1371/journal.pone.0295573 (PMC10735028; doi:10.1371/journal.pone.0295573)
Supplement: S2 Data — (ZIP) [file pone.0295573.s002.zip]

Archive with 7 entries (6 files):
- Metabonomic data/Zn2+200_Zn2+CK.all.txt
- Metabonomic data/Zn2+800_Zn2+CK.all.txt
- Metabonomic data/combine.intensity.heatmap.cluster.png
- Metabonomic data/combine.pca.score.png
- Metabonomic data/comparison.stat.png
- Metabonomic data/pos.tic.all.png
- Metabonomic data/
